# Supplementary material for: Early Detection and Investigation of Extracellular Vesicles Biomarkers in Breast Cancer
Source: Front Mol Biosci. 2021 Nov 8;8:732900. doi: 10.3389/fmolb.2021.732900 (PMC8606536; doi:10.3389/fmolb.2021.732900)
Supplement: Supplementary file 4 [file DataSheet2.zip]

Archive with 11 entries (10 files):
- Data sheet 2/
- Data sheet 2/Huvec a.JPEG
- Data sheet 2/Huvec b.JPEG
- Data sheet 2/Huvec c.JPEG
- Data sheet 2/mcf7 a.tif
- Data sheet 2/mcf7 b-c.tif
- Data sheet 2/mcf7 d.tif
- Data sheet 2/mda-a.tif
- Data sheet 2/mda-b.tif
- Data sheet 2/mda-c.tif
- Data sheet 2/T47-d.tif
